# Supplementary material for: Analysis of Balance, Rapidity, Force and Reaction Times of Soccer Players at Different Levels of Competition
Source: PLoS One. 2013 Oct 10;8(10):e77264. doi: 10.1371/journal.pone.0077264 (PMC3795057; doi:10.1371/journal.pone.0077264)
Supplement: File S2 — Matlab code for Figures generation. M file allowing the generation of Figures 2-14. (M) [file pone.0077264.s002.m]

% creates Figures {1,...,10} 

function MakeFigs_2_11

ROOT=cd; 
saveFigure=1; % do I save the figure?

% 3rd party: 
% freezeColors ->   http://www.mathworks.com/matlabcentral/fileexchange/7943-freezecolors-unfreezecolors
% barweb       ->   http://www.mathworks.com/matlabcentral/fileexchange/10803
addpath(genpath('3rdparty'))
%
fig='figure/'; 

%%%%%%%%%%%%%%%%%%%%%%%
% Fig 2:   Elevation  
% Fig 3:   Length COP  (Dominant)
% Fig 4:               (Not dominant)
% Fig 5:   Area COP (Dominant)
% Fig 6:            (Not dominant)
% Fig 7:   DPSI _3s_10_s  (Dominant)
% Fig 8:                     (Not dominant)
% Fig 9:   contact time
% Fig 10:   visual reaction time
% Fig 11:  acoustic reaction time
%%%%%%%%%%%%%%%%%%%%%%%

% load data
load('data_new.mat') % prima data.mat
PAR = 8:27; % NB: parameters goes from column 8 to column 27
Label_Par = data(1,PAR);
DATA=cell2mat(data(2:end,PAR)); 
DATAb=DATA;
Labels=data(2:end,1);
LabN = grp2idx(Labels); % Numeric vector (10 values)
L = {'A.C. Siena - Serie A'                        % A       
     'Empoli F.C. - Serie B'                       % B                         
     'A.C. Pisa 1909 - Lega Pro 1a Divisione '     % C                         
     'U.S. Poggibonsi - Lega Pro 2a Divisione'     % D                    
     'U.S. Forcoli Calcio 1921 - Serie D'          % E           
     'A.S.D. Colle - Eccellenza'                   % F           
     'Volterrana calcio - Promozione'              % G                
     'A.C.D. Geotermica - 1a Categoria'            % H                  
     'U.S.D. Pomarance - 2a Categoria'             % I                 
     'A.S.C. Villamagna - 3a Categoria'            % L
     'Control'                         };          % X          
NCat = {'A' 'B' 'C' 'D' 'E' 'F' 'G' 'H' 'I' 'L' 'X'}; 
LN=grp2idx(L);
idx=cell(1,numel(LN));
IDX_NUM=zeros(numel(LN),1);
for iL=1:numel(LN)
    idx{iL}=find(strcmp(data(2:end,1),L{LN(iL)}));
    IDX_NUM(iL)=numel(idx{iL}); 
end

for fig = 2:11

    switch fig    
        case 2
            %% Fig 2:
            figure(2)
            iP=17; 
            Xbp=[]; 
            for iL=1:numel(LN)
                Xbp=[Xbp;nanmean(DATA(idx{iL},iP)),nanstd(DATA(idx{iL},iP))];
            end
            MEASs = Xbp(:,1); 
            ERRs = Xbp(:,2); 
            StERRs = ERRs./sqrt(IDX_NUM);
            GROUPs=[];
            TITLE = 'Elevation'; 
            StUnits = 'cm';                 
        case 3
            %% Fig 3:
            figure(3)
            iP=1;
            Xbp=[]; 
            for iL=1:numel(LN)
                Xbp=[Xbp;nanmean(DATA(idx{iL},iP)),nanstd(DATA(idx{iL},iP))];
            end
            MEASs = Xbp(:,1); 
            ERRs = Xbp(:,2); 
            StERRs = ERRs./sqrt(IDX_NUM);
            GROUPs=[];
            TITLE = 'COP length (Dominant)'; 
            StUnits = 'mm';                                
        case 4
            %% Fig 4:
            figure(4)
            iP=6;
            Xbp=[]; 
            for iL=1:numel(LN)
                Xbp=[Xbp;nanmean(DATA(idx{iL},iP)),nanstd(DATA(idx{iL},iP))];
            end
            MEASs = Xbp(:,1); 
            ERRs = Xbp(:,2); 
            StERRs = ERRs./sqrt(IDX_NUM);
            GROUPs=[];
            TITLE = 'COP length (Non Dominant)'; 
            StUnits = 'mm';                                
        case 5
            %% Fig 5:
            figure(5)
            iP=3;
            Xbp=[]; 
            for iL=1:numel(LN)
                Xbp=[Xbp;nanmean(DATA(idx{iL},iP)),nanstd(DATA(idx{iL},iP))];
            end
            MEASs = Xbp(:,1); 
            ERRs = Xbp(:,2); 
            StERRs = ERRs./sqrt(IDX_NUM);
            GROUPs=[];
            TITLE = 'COP Area (Dominant)'; 
            StUnits = 'mm^2';                                        
        case 6        
            %% Fig 6:  
            figure(6)
            iP=8;
            Xbp=[]; 
            for iL=1:numel(LN)
                Xbp=[Xbp;nanmean(DATA(idx{iL},iP)),nanstd(DATA(idx{iL},iP))];
            end
            MEASs = Xbp(:,1); 
            ERRs = Xbp(:,2); 
            StERRs = ERRs./sqrt(IDX_NUM);
            GROUPs=[];
            TITLE = 'COP Area (Non Dominant)'; 
            StUnits = 'mm^2';                                                
        case 7        
            %% Fig 7:
            figure(7)
            iP=[11,13];
            Xbp=[]; 
            for iL=1:numel(LN)    
                Xbp=[Xbp; nanmean(DATA(idx{iL},iP)),nanstd(DATA(idx{iL},iP))];
            end
            MEASs = Xbp(:,[1,2])'; 
            ERRs = Xbp(:,[3,4])'; 
            StERRs = (ERRs./sqrt(repmat(IDX_NUM,1,2))');
            GROUPs={'3s' '10s'};
            TITLE = 'DPSI (Dominant)'; 
            StUnits = 'mm';                                                        
        case 8        
            %% Fig 8:
            figure(8)
            iP=[14,16];
            Xbp=[]; 
            for iL=1:numel(LN)    
                Xbp=[Xbp; nanmean(DATA(idx{iL},iP)),nanstd(DATA(idx{iL},iP))];
            end
            MEASs = Xbp(:,[1,2])'; 
            ERRs = Xbp(:,[3,4])'; 
            StERRs = (ERRs./sqrt(repmat(IDX_NUM,1,2))');
            GROUPs={'3s' '10s'}; 
            TITLE = 'DPSI (Non Dominant)'; 
            StUnits = 'mm';                                                                
        case 9        
            %% Fig 9: 
            figure(9)
            iP=18;
            Xbp=[]; 
            for iL=1:numel(LN)
                Xbp=[Xbp;nanmean(DATA(idx{iL},iP)),nanstd(DATA(idx{iL},iP))];
            end
            MEASs = Xbp(:,1); 
            ERRs = Xbp(:,2); 
            StERRs = ERRs./sqrt(IDX_NUM);
            GROUPs=[];
            TITLE = 'Contact Time'; 
            StUnits = 's';                                                        
        case 10        
            %% Fig 10: 
            figure(10)
            iP=19;
            Xbp=[]; 
            for iL=1:numel(LN)
                Xbp=[Xbp;nanmean(DATA(idx{iL},iP)),nanstd(DATA(idx{iL},iP))];
            end
            MEASs = Xbp(:,1); 
            ERRs = Xbp(:,2); 
            StERRs = ERRs./sqrt(IDX_NUM);
            GROUPs=[];
            TITLE = 'Visual Reaction Time'; 
            StUnits = 's';                                                                
        case 11
            %% Fig 11: 
            figure(11)
            iP=20;
            Xbp=[]; 
            for iL=1:numel(LN)
                Xbp=[Xbp;nanmean(DATA(idx{iL},iP)),nanstd(DATA(idx{iL},iP))];
            end
            MEASs = Xbp(:,1); 
            ERRs = Xbp(:,2);         
            StERRs = ERRs./sqrt(IDX_NUM);
            GROUPs=[];
            TITLE = 'Acoustic Reaction Time'; 
            StUnits = 's';                                                                        
    end
    
   
    set(gcf,'renderer','painters') 
    Colors=colormap(copper(numel(idx))); 
    if size(ERRs,2)==1        
        % single barplot
        subplot(2,2,1:2)
        h = barweb(MEASs, ERRs, 0.8, GROUPs, TITLE, [], [], Colors, [], cell(size(NCat)), 1, 'axis');
        set(gca,'FontSize',20)
        set(gca, 'box', 'on');
        freezeColors
        %        
        subplot(2,2,3)        
        hold on        
        NumSamples = zeros(1,numel(idx)); 
        for iL=1:numel(idx)
            NumSamples(iL)=numel(idx{iL}); 
            line([MEASs(iL)-1.96*StERRs(iL) MEASs(iL)+1.96*StERRs(iL)], ...
                 [-iL -iL]+numel(idx)+1, 'LineWidth', 3,'Color',Colors(iL,:))            
            plot(MEASs(iL), -iL+numel(idx)+1,'marker','+','markersize',6,'Color',Colors(iL,:))
            line([MEASs(iL)-1.96*StERRs(iL) MEASs(iL)+1.96*StERRs(iL)], ...
                 [-iL -iL]+numel(idx)+1, 'LineWidth', 0.5,'Color','k')             
        end
        set(gca,'yticklabel',fliplr(NCat))
        set(gca,'ytick',1:numel(idx))
        set(gca, 'box', 'on');
        set(gca,'FontSize',20)
        xlabel(['$$' StUnits '$$'], 'fontsize',15,'interpreter','latex','FontWeight','bold');
        ylim([0 12])
        xlim([min(MEASs-ERRs) max(MEASs+ERRs)])    
        freezeColors
        %        
        subplot(2,2,4)                
        pValues=combinedTests(NCat,data,PAR(1)+iP-1); 
        dlmcell([fig,TITLE,'_pValuesTT.txt'],pValues);     
        set(gca,'XTick',1:11)
        set(gca,'YTick',1:11)
        set(gca,'yticklabel',NCat)         
        set(gca,'FontSize',20,'FontWeight','bold')
        set(gca, 'box', 'on');
        %
        set(gcf, 'Color', [1 1 1],'PaperSize',[29.681205808 41.948713346]) 
        %
    else        
        % multiple barplot
        subplot(4,2,1:4)
        h = barweb(MEASs, ERRs, 0.8, GROUPs, TITLE, [], [], Colors, [], cell(size(NCat)), 1, 'axis');
        set(gca,'FontSize',20)
        set(gca, 'box', 'on');
        freezeColors
        %
        for iR=1:2 % there are two parameters
            subplot(4,2,5+iR-1)
            MEASs_ = MEASs(iR,:); 
            ERRs_ = ERRs(iR,:);
            StERRs_ = StERRs(iR,:);
            hold on
            NumSamples = zeros(1,numel(idx)); 
            for iL=1:numel(idx)        
                NumSamples(iL)=numel(idx{iL}); 
                line([MEASs_(iL)-1.96*StERRs_(iL) MEASs_(iL)+1.96*StERRs_(iL)], ...
                     [-iL -iL]+numel(idx)+1, 'LineWidth', 3,'Color',Colors(iL,:))
                plot(MEASs_(iL), -iL+numel(idx)+1,'marker','+','markersize',6,'Color',Colors(iL,:))
                line([MEASs_(iL)-1.96*StERRs_(iL) MEASs_(iL)+1.96*StERRs_(iL)], ...
                     [-iL -iL]+numel(idx)+1, 'LineWidth', 0.5,'Color','k')                 
            end
            set(gca,'yticklabel',fliplr(NCat))
            set(gca,'ytick',1:numel(idx))
            set(gca, 'box', 'on');
            set(gca,'FontSize',20)
            xlabel(['$$' StUnits '$$'], 'fontsize',15,'interpreter','latex','FontWeight','bold');
            ylim([0 12])            
            xlim([min(MEASs_-ERRs_) max(MEASs_+ERRs_)])  
            freezeColors            
            %
            subplot(4,2,7+iR-1)
            pValues=combinedTests(NCat,data,PAR(1)+iP(iR)-1);   
            dlmcell([fig,TITLE,GROUPs{iR},'_pValuesTT.txt'],pValues);  
            set(gca,'XTick',1:11)
            set(gca,'YTick',1:11)
            set(gca,'yticklabel',NCat)
            set(gca,'FontSize',20,'FontWeight','bold')
            set(gca, 'box', 'on');            
            %         
            set(gcf, 'Color', [1 1 1],'PaperSize',[29.681205808*2 41.948713346]) 
            %
        end  
        %
    end            
    if saveFigure
        cd('figure')
        saveas(gcf,sprintf('figure%d.fig', fig))  
        orient landscape
        saveas(gcf,sprintf('figure%d.png', fig))  
        cd(ROOT)    
        close(gcf) 
    end
end
