# Supplementary material for: Analysis of Balance, Rapidity, Force and Reaction Times of Soccer Players at Different Levels of Competition
Source: PLoS One. 2013 Oct 10;8(10):e77264. doi: 10.1371/journal.pone.0077264 (PMC3795057; doi:10.1371/journal.pone.0077264)
Supplement: File S3 — Matlab code for comparison D - ND. M file allowing the generation of Table 2. (M) [file pone.0077264.s003.m]

% Test Dominant VS Non Dominant

function table=TestDominantNondominant

ROOT=cd; 

% 3rd party: 
% dlmcell ->   http://www.mathworks.com/matlabcentral/fileexchange/25387-write-cell-array-to-text-file
addpath(genpath('3rdparty'))


%%%%%%%%%%%%%%%%%%%%%%%
% Fig 3:   Length COP  (Dominant)
% Fig 4:               (Not dominant)
% Fig 5:   Area COP (Dominant)
% Fig 6:            (Not dominant)
% Fig 7:   DPSI _3s_5s_10_s  (Dominant)
% Fig 8:                     (Not dominant)
%%%%%%%%%%%%%%%%%%%%%%%

% load data
load('data_new.mat') % prima data.mat
PAR = 8:27; % NB: parameters goes from column 8 to column 27
Label_Par = data(1,PAR);
DATA=cell2mat(data(2:end,PAR)); 
DATAb=DATA;
Labels=data(2:end,1);
LabN = grp2idx(Labels); % Numeric vector (10 values)
L = {'A.C. Siena - Serie A'                        % A       
     'Empoli F.C. - Serie B'                       % B                         
     'A.C. Pisa 1909 - Lega Pro 1a Divisione'     % C                         
     'U.S. Poggibonsi - Lega Pro 2a Divisione'     % D                    
     'U.S. Forcoli Calcio 1921 - Serie D'          % E           
     'A.S.D. Colle - Eccellenza'                   % F           
     'Volterrana calcio - Promozione'              % G                
     'A.C.D. Geotermica - 1a Categoria'            % H                  
     'U.S.D. Pomarance - 2a Categoria'             % I                 
     'A.S.C. Villamagna - 3a Categoria'            % L
     'Control'                         };          % X          
NCat = {'A' 'B' 'C' 'D' 'E' 'F' 'G' 'H' 'I' 'L' 'X'}; 
LN=grp2idx(L);
idx=cell(1,numel(LN));
IDX_NUM=zeros(numel(LN),1);
for iL=1:numel(LN)
    idx{iL}=find(strcmp(data(2:end,1),L{LN(iL)}));
    IDX_NUM(iL)=numel(idx{iL}); 
end

%% init table
table=cell(11+1,11+1); 
table(2:end,1)=NCat; 
table{1,1} = ' - '; 
table{1,2} = 'Static COP Length'; 
table{1,4} = 'Static COP Area'; 
table{1,6} = 'Dynamic COP Length (3s)'; 
% table{1,8} = 'Dynamic COP Length (5s)'; 
table{1,10} = 'Dynamic COP Length (10s)'; 
alpha=0.05;

%% Fig 3-4:
for iL=1:numel(LN)
    % Dominant
    Xbp_D=DATA(idx{iL},1); % get data
    Xbp_D=Xbp_D(~isnan(Xbp_D)); % no nan    
    % Non Dominant
    Xbp_ND=DATA(idx{iL},6); % get data
    Xbp_ND=Xbp_ND(~isnan(Xbp_ND)); % no nan
    %
    table=FillTheTable(iL,2,Xbp_D,Xbp_ND,table,'Fig 3-4'); 
end

%% Fig 5-6:
for iL=1:numel(LN)
    % Dominant
    Xbp_D=DATA(idx{iL},3); % get data
    Xbp_D=Xbp_D(~isnan(Xbp_D)); % no nan    
    % Non Dominant
    Xbp_ND=DATA(idx{iL},8); % get data
    Xbp_ND=Xbp_ND(~isnan(Xbp_ND)); % no nan
    %
    table=FillTheTable(iL,4,Xbp_D,Xbp_ND,table,'Fig 5-6'); 
end


%% Fig 7-8 (3s):
for iL=1:numel(LN)
    % Dominant
    Xbp_D=DATA(idx{iL},11); % get data
    Xbp_D=Xbp_D(~isnan(Xbp_D)); % no nan    
    % Non Dominant
    Xbp_ND=DATA(idx{iL},14); % get data
    Xbp_ND=Xbp_ND(~isnan(Xbp_ND)); % no nan
    %
    table=FillTheTable(iL,6,Xbp_D,Xbp_ND,table,'Fig 7-8'); 
end


%% Fig 7-8 (5s):
for iL=1:numel(LN)
    % Dominant
    Xbp_D=DATA(idx{iL},12); % get data
    Xbp_D=Xbp_D(~isnan(Xbp_D)); % no nan    
    % Non Dominant
    Xbp_ND=DATA(idx{iL},15); % get data
    Xbp_ND=Xbp_ND(~isnan(Xbp_ND)); % no nan
    %
    table=FillTheTable(iL,8,Xbp_D,Xbp_ND,table,'Fig 7-8 2'); 
end


%% Fig 7-8 (10s):
for iL=1:numel(LN)
    % Dominant
    Xbp_D=DATA(idx{iL},13); % get data
    Xbp_D=Xbp_D(~isnan(Xbp_D)); % no nan    
    % Non Dominant
    Xbp_ND=DATA(idx{iL},16); % get data
    Xbp_ND=Xbp_ND(~isnan(Xbp_ND)); % no nan
    %
    table=FillTheTable(iL,10,Xbp_D,Xbp_ND,table,'Fig 7-8 3'); 
end

dlmcell('D_vs_ND.txt',table); 
end


function  table=FillTheTable(iL,ind_,Xbp_D,Xbp_ND,table,chi_sono)

disp(chi_sono)
table{iL+1,ind_}='Boh?'; 
table{iL+1,ind_+1}='Boh?';
try
%     [h,p,stats]=kstest2(Xbp_D,Xbp_ND); %p=floor(p*1000)/1000;
    [h,p,ci,stats]=ttest2(Xbp_D,Xbp_ND); %p=floor(p*1000)/1000;
    if mean(Xbp_D)<mean(Xbp_ND)
      table{iL+1,ind_}='D';
    else
      table{iL+1,ind_}='ND'; 
    end

    table{iL+1,ind_+1}=num2str(p);
catch
end
end
