# Supplementary material for: Analysis of Balance, Rapidity, Force and Reaction Times of Soccer Players at Different Levels of Competition
Source: PLoS One. 2013 Oct 10;8(10):e77264. doi: 10.1371/journal.pone.0077264 (PMC3795057; doi:10.1371/journal.pone.0077264)
Supplement: File S4 — Matlab code for resampling. M file allowing data resampling. (M) [file pone.0077264.s004.m]

clc
clear all
close all

%
fig='figure/'; 
% carico il file
load('data_new.mat') % prima data.mat 
% NB:i parametri vanno dalla colonna 8 alla 27

% definisco le categorie
Categorie = {'Serie A',... 
             'Serie B',...
             '1a Div',...
             '2a Div',...
             'Serie D',...
             'Eccellenza',...
             'Promozione', ...
             '1a Cat', ...
             '2a Cat',...
             '3a Cat', ...
             'Control'}; 
NCat      = {'A',... 
             'B',...
             'Div1',...
             'Div2',...
             'D',...
             'Ecc',...
             'Prom', ...
             'Cat1', ...
             'Cat2',...
             'Cat3', ...
             'XXX'};  
NCat2     = {'',...
             'A',... 
             'B',...
             'Div1',...
             'Div2',...
             'D',...
             'Ecc',...
             'Prom', ...
             'Cat1', ...
             'Cat2',...
             'Cat3', ...
             'XXX', ...
             ''};           
% trovo gli indici relativi alla Categoria e sostituisco
idxS = cell(size(Categorie)); 
for iS = 1:length(Categorie)
    idxS{iS} = find(~...
                    cellfun('isempty',... 
                            strfind(data(:,1),Categorie{iS})) ... 
                   );
    for ij = 1:length(idxS{iS})           
        data(idxS{iS}(ij),1) = NCat(iS); 
    end
end


% analisi statistica
gr = data(:,1);
PAR=[8 10 13 15 18 20 21 23 24 25 26 27];
%
gg_ = grp2idx(data(2:end,1)); % Numeric vector
[ig_,iig_]=unique(gg_); iig_=[0;iig_]; 
gg=cell(numel(NCat),1);  % minimo 10
for iG=1:numel(NCat)
    gg{iG}=iig_(iG)+1:iig_(iG+1); 
end
%
nRip=100; 
RESULTS=zeros(numel(PAR),nRip,2);
GroupSize=7; % minima card dei gruppi 10
for Rip=1:nRip
    disp(Rip)
    g_=cell(numel(NCat),1); 
    for iG=1:numel(NCat)
        idx=randperm(numel(gg{iG}));
        g_{iG}=gg{iG}(idx(1:GroupSize)); 
    end
    idx_row=cell2mat(g_'); 
    cont=1;
    for iP = PAR
        DATA_COL=cell2mat(data(idx_row+1,iP));
        [p,table,stats] = anova1(DATA_COL,gr(idx_row+1),'off');                     
        % [cit] J. Cohen (1988) Statistical power analysis for the behavioral sciences. Lawrence Erlbaum Associates, publishers.  (pag. 275)
        % Cohen's f2 on a balanced test  (7 element for each group)
        %          SS(µ1,µ2,...,µk)
        %   f2  =  ----------------
        %              K * var
        var=std(DATA_COL(~isnan(DATA_COL)))^2;
        K=GroupSize*numel(unique(gr(idx_row+1))); 
        SS_between=table{2,2};   
        f = sqrt(SS_between/(K*var)); % Cohen's f
        RESULTS(cont,Rip,1) = p;    % p
        RESULTS(cont,Rip,2) = f;    % f 
        cont=cont+1;                              
    end
end

% figure
addpath('/home/jaky/Dropbox/aaa-articoli/Jacopo-Leo/src_x_paper/3rdparty')
bw_legend={'copLD       '        % 1       % 2   
           'copAD       '        % 2       % 4    
           'copLnD       '        % 3       % 3    
           'copAnD       '        % 4       % 5    
           '3sD       '      % 5       % 6      
           '10sD       '     % 6       % 7       
           '3snD       '      % 7       % 8      
           '10snD       '     % 8       % 9       
           'elev       '    % 9       % 1            
           'react       '    % 10      % 10            
           'vis       '    % 11      % 11        
           'acous       '};% 12      % 12            
ordine=[9 1 3 2 4 5 6 7 8 10 11 12]; 
MC=bone(15); 
bw_legend=bw_legend(ordine);       
K=numel(ordine);
rsmpl=figure;
subplot(211)
XXX= squeeze(RESULTS(:,:,1))'; XXX=XXX(:,ordine); 
boxplot(XXX,bw_legend,'plotstyle','compact','boxstyle','filled','colors',MC,'orientation','horizontal')
set(gca,'FontSize',16,'XTick',[])
xlim([-0.1,1])
% M=mean(squeeze(RESULTS(:,:,1))'); M=M(ordine);
% S=std(squeeze(RESULTS(:,:,1))'); S=S(ordine);
% h1 = barweb(M, S, [], [], [], [], [], bone, [], bw_legend, 1, 'axis'); 
lev=0.05; 
% xd=-100:100;
% yd=lev*ones(size(xd)); line(xd,yd,'Color',[40,40,40]./255,'LineWidth',2.4)
% xlim([0.55 1.45])
title('p-value')
subplot(212)
%
XXX= squeeze(RESULTS(:,:,2))';  XXX=XXX(:,ordine); 
boxplot(XXX,bw_legend,'plotstyle','compact','boxstyle','filled','colors',MC,'orientation','horizontal')
set(gca,'FontSize',16,'XTick',.0:.2:1)
xlim([-0.1,1])
% M=mean(squeeze(RESULTS(:,:,2))'); M=M(ordine);
% S=std(squeeze(RESULTS(:,:,2))'); S=S(ordine);
% h2 = barweb(M, S, [], [], [], [], [], bone, [], bw_legend, 1, 'axis'); 
% lev=[0.1,0.25,0.4]; 
% xd=-100:100;
% yd=lev(3)*ones(size(xd)); line(xd,yd,'Color',[40,40,40]./255,'LineWidth',2.4)
% yd=lev(2)*ones(size(xd)); line(xd,yd,'Color',[70,70,70]./255,'LineWidth',2)
% yd=lev(1)*ones(size(xd)); line(xd,yd,'Color',[100,100,100]./255,'LineWidth',1.3)
% xlim([0.55 1.45])
title('Cohen''s f')
orient landscape
saveas(rsmpl,[fig,'resampling.png'])                       

for iP = PAR
    DATA_COL=cell2mat(data(2:end,iP));
    [~,table,~] = anova1(DATA_COL,gr(2:end),'off');      
    SS_within=table{3,2};                        
    SS_tot=table{4,2};                        
    R2=1-(SS_within/SS_tot); % coefficient of determination    
    f=R2/(1-R2);  % Cohen's f  for unbalanced ANOVA
    table{1,7} = 'Effect Size (f)'; 
    table{2,7} = f; 
    dlmcell([fig,data{1,iP},int2str(iP),'.txt'],table);     
end
