# Supplementary material for: Analysis of Balance, Rapidity, Force and Reaction Times of Soccer Players at Different Levels of Competition
Source: PLoS One. 2013 Oct 10;8(10):e77264. doi: 10.1371/journal.pone.0077264 (PMC3795057; doi:10.1371/journal.pone.0077264)
Supplement: File S5 — Matlab code for PCA. M file dedicated to the Principal Component Analysis of experimental data. (M) [file pone.0077264.s005.m]

% creates Figure 12

function MakeFig12
close all
ROOT=cd;
saveFigure=1; % do I save the figure?

% load data
load('data_new.mat') % prima data.mat
PAR = 8:27; % NB: parameters goes from column 8 to column 27
Label_Par = data(1,PAR);
DATA=cell2mat(data(2:end,PAR)); 
DATAb=DATA;
Labels=data(2:end,1);
LabN = grp2idx(Labels); % Numeric vector (10 values)
L = {'A.C. Siena - Serie A'                        % A       
     'Empoli F.C. - Serie B'                       % B                         
     'A.C. Pisa 1909 - Lega Pro 1a Divisione '     % C                         
     'U.S. Poggibonsi - Lega Pro 2a Divisione'     % D                    
     'U.S. Forcoli Calcio 1921 - Serie D'          % E           
     'A.S.D. Colle - Eccellenza'                   % F           
     'Volterrana calcio - Promozione'              % G                
     'A.C.D. Geotermica - 1a Categoria'            % H                  
     'U.S.D. Pomarance - 2a Categoria'             % I                 
     'A.S.C. Villamagna - 3a Categoria'            % L          
     'Control'};                                   % X
NCat = {'A' 'B' 'C' 'D' 'E' 'F' 'G' 'H' 'I' 'L' 'X'}; 

LN=grp2idx(L);
idx=cell(1,numel(LN));
for iL=1:numel(LN)
    idx{iL}=find(strcmp(data(2:end,1),L{LN(iL)}));
    % substitution of NaN with average (in order to evaluate PCs)
    M=mean(DATA(idx{iL},:));
    nn=find(isnan(M)); 
    for iNaNC=nn 
        nnc=find(isnan(DATA(idx{iL},iNaNC))); 
        DATA(idx{iL}(nnc),iNaNC)=nanmean(DATA(idx{iL},iNaNC));
    end
end

idxFeatures=[1,6,3,8,18];
DATA= DATA(:,idxFeatures);

% get PCs and plot stuff
[pc,score,latent,tsquare] = princomp(zscore(DATA)); % zscore to weight all variables equally
Col = colormap(pink(11)); 

%
subplot(2,2,2)
hold on
Mrks={'o','s','d','p','^','<','>'}; 
for iS=1:max(LabN)  
    if iS<=2
        Col_=Col(1,:);
        Mrk_=Mrks{iS};
    elseif iS==3
        Col_=Col(4,:);
        Mrk_=Mrks{iS};
    elseif iS==max(LabN)  
        Col_=Col(7,:);
        Mrk_=Mrks{5}; 
    else
        Col_=Col(5,:); 
        Mrk_=Mrks{iS-3};
    end     
    plot(score(idx{iS},1),score(idx{iS},2),'LineStyle','none','Marker',Mrk_,'MarkerFaceColor',Col_,'MarkerEdgeColor',Col(iS,:),'MarkerEdgeColor',Col_)
end
set(gca, 'box', 'off');
set(gca,'ytick',-5:2:5)
set(gca,'xtick',-5:2:5)
set(gca,'fontsize',15)
legend(NCat,'FontSize',6)
xlim([-3.5 6])
ylim([-3 3])
alpha(1)
%
xPC=-5:0.1:6;
%

Data2Box=cell(2,1); 
for iS=1:max(LabN)  
    %
    if iS<=2
        Col_=Col(1,:);
    elseif iS==3
        Col_=Col(4,:); 
    elseif iS==max(LabN)
        Col_=Col(7,:);
    else
        Col_=Col(5,:); 
    end     
    %
    Data2Box{1}=score(idx{iS},1); 
    Data2Box{2}=score(idx{iS},2); 
    Q_1 = quantile(Data2Box{1},[.25 .50 .75]);     
    Q_2 = quantile(Data2Box{2},[.25 .50 .75]);     
    %        
    subplot(2,2,1)
    hold on
    PlotBox(iS,Q_2,Col_,1)
    %      
    subplot(2,2,4)
    hold on
    PlotBox(iS,Q_1,Col_,2)
end
%
subplot(2,2,1)
set(gca,'XTick',[1:11]-0.5)
set(gca,'XTickLabel',NCat)
ylabel('pc2', 'fontsize',15,'interpreter','latex','FontWeight','bold');
ylim([-3 3])
xlim([-0.5,11.5])
alpha(1)
%
subplot(2,2,4)
set(gca,'YTick',[1:11]-0.5)
set(gca,'YTickLabel',NCat)
xlabel('pc2', 'fontsize',15,'interpreter','latex','FontWeight','bold');
xlim([-3.5 6])
ylim([-0.5,11.5])
alpha(1)
%

set(gcf, 'Color', [1 1 1]) 
if saveFigure
    cd('figure')
    saveas(gcf,'figureSCATTER_leg.fig')  
    orient landscape
    saveas(gcf,'figureSCATTER_leg.png')  
    cd(ROOT)
end

return

function PlotBox(iS,Q,Col,xy)

q25=Q(1); 
q50=Q(2); 
q75=Q(3); 
w=1.5; % as default matlab "whisker"

if xy==1
    origin.x=iS-0.9; 
    origin.y=q25;    
    diagonal.x=0.8;
    diagonal.y=q75-q25;   
    %
    x_=(diagonal.x/2+origin.x); 
    xx=[x_,x_];
    yy=[q25-w*(q75-q25),q75+w*(q75-q25)];      
elseif xy==2
    origin.y=iS-0.9; 
    origin.x=q25;    
    diagonal.y=0.8;
    diagonal.x=q75-q25;             
    %    
    y_=(diagonal.y/2+origin.y); 
    yy=[y_,y_];
    xx=[q25-w*(q75-q25),q75+w*(q75-q25)];      
end
    
%
hold on
rectangle('Position',[origin.x,origin.y,diagonal.x,diagonal.y],'Curvature',[0 0],'LineWidth',2,'EdgeColor',Col,'FaceColor',Col)
line(xx,yy,'LineWidth',2,'Color',Col)    

return
